# Supplementary material for: Antimicrobial Susceptibility Testing of Porcine Bacterial Pathogens: Investigating the Prospect of Testing a Representative Drug for Each Antimicrobial Family
Source: Antibiotics (Basel). 2022 May 10;11(5):638. doi: 10.3390/antibiotics11050638 (PMC9137606; doi:10.3390/antibiotics11050638)
Supplement: Supplementary file 1 [file antibiotics-11-00638-s001.zip]

Archive with 1 entries (1 files):
- antibiotics-1698461-supplementary.pdf
